# Supplementary material for: Combined Species Identification, Genotyping, and Drug Resistance Detection of Mycobacterium tuberculosis Cultures by MLPA on a Bead-Based Array
Source: PLoS One. 2012 Aug 20;7(8):e43240. doi: 10.1371/journal.pone.0043240 (PMC3423362; doi:10.1371/journal.pone.0043240)
Supplement: Table S1 — Table shows the drug resistance profiles and species identification of all strains analysed in this study as determined by various methods. (XLSX) [file pone.0043240.s001.xlsx]

## Sheet: Table1
Table 1. Drug resistance profiles and species identification as determined by various methods
Source	Strain	Name	Origin	Species identificationh		k Drug Resistance (RIF/ INH / S / EMB / FLQ / AMK, KM, CAP / CAP)
3	1	NLA000901542	M. tuberculosis clinical isolate	Beijingd,f		rpoB-S531Lc/ katG-S315T1c; inhA-15 wta, inhA wtc / - / embB-306 wtc / gyrA-A90Vc /rrs-1401 wtc/ - /
3	2	NLA000901644	M. tuberculosis clinical isolate	SIT53f; T familyf		rpoB-H526Yc/ katG-S315T1c; inhA-15 wta, inhA (-8T/C)c / - / embB-306 wtc / gyrA wtc / rrs-1401 wtc / - /
3	3	NLA000018154 (K117)	M. tuberculosis clinical isolate	M. bovise,f		/ - / - / - / - / - / - / - /
3	4	NLA000014296 (K130)	M. tuberculosis clinical isolate	M. bovise,f		/ - / - / - / - / - / - / - /
1	5	M. bovis BCG (ATCC 35733)	Laboratory strain	M. bovis BCG		/ - / - / - / - / - / - / - /
3	6	NLA000017263 (K24)	M. tuberculosis clinical isolate	M. bovis "oryx"e,f		/ - / inhA (-15 C/T)a / - / - / - / - / - /
3	7	NLA000901036	M. tuberculosis clinical isolate	LAMd; Ag85-GAG103GAAa		rpoB wtc/ katG-S315T1c; inhA wtc / - / - / - / - / - /
3	8	NLA000901172	M. tuberculosis clinical isolate	EAId		rpoB wtc, rpoB wta / katgG-S315T1c,a; inhA-15 (C/T)c / - / - / - / - / - /
3	9	NLA000901045	M. tuberculosis clinical isolate	Beijingd		rpoB wtc/ katG wtc; inhA (-15 C/T)c / - / - / - / - / - / - /
3	10	NLA000900268	M. tuberculosis clinical isolate	Beijinge,f		rpoB-D516Yc/ katG-S315T1c; inhA (-wt1,-9 to -22)c, inhA-15 wtc,a; inhA (-17 G/T)a/ - / embB-M306Ic; embB-ATG306ATAa / gyrA-D94Y-D94Gc / rrs-A1401Gc, a / - /
3	11	NLA000900305	M. tuberculosis clinical isolate	T familyf		rpoB-S531Lc/ katG-S315T1c; inhA wtc / - / embB-306 wtc/ gyrA wtc / rrs-1401 wtc/ - /
3	12	NLA000301077	M. tuberculosis clinical isolate	M. bovise		rpoB-526 wta; rpoB-TCG531TTGa/ inhA-15 (C/T)a/ rpsl-AAG43AGGa; rpsl-88 wta/ embB-M306Vc, embB-ATG306GTGa/ gyrA-S91Pc/ rrs-A1401Gc, a
3	13	NLA000900874	M. tuberculosis clinical isolate	EAId,e; EAIf		rpoB-H526D (rpoB-526G)c/ katG wtc; inhA (-15 C/T)c,a/ - / embB-306 wtc/ gyrA wtc/ rrs-1401 wtc/
3	14	NLA000017727 (K129)	Laboratory strain	M.canettiie,f		/ - / - / - / - / - / - / - /
3	15	NLA000017728 (K116)	Laboratory strain	M.canettiie,f		/ - / - / - / - / - / - / - /
3	16	NLA009500592 [1]	M. tuberculosis clinical isolate	Beijinge,f, Beijing SA+b; mutT2-GGA58CGAb; acs-1551 G/Ab; pckA-1119 wtb;		/ - / - / - / - / - / - / - /
3	17	NLA000016240 (K62)	M. tuberculosis clinical isolate	M. microtie,f		/ - / - / - / - / - / - / - /
3	18	NLA000018152 (K76)	Laboratory strain	M. pinnipediie		/ - / - / - / - / - / - / - /
3	19	NLA000018151 (K81)	Laboratory strain	M. pinnipediie		/ - / - / - / - / - / - / - /
3	20	NLA000017002	M. tuberculosis clinical isolate	Beijingf, Beijing SA-/CHIN-b; mutT2-58 wtb; pckA-1119 C/Tb; acs-1551 wtb; RD131intactb		/ - / - / - / - / - / - / - /
3	21	NLA000013876 (K100) [2]	M. tuberculosis clinical isolate	M. tuberculosise; unknownf; East Asia "non-Beijing blue"a		/ - / katG-AGC315ACCa / - / - / - / - / - / - /
3	22	NLA000016700 (K21) [2]	M. tuberculosis clinical isolate	EAIa,f		/ - / - / - / - / - / - / - /
3	23	NLA009402090 (K67) [2]	M. tuberculosis clinical isolate	EAIa,f		/ - / - / - / - / - / - / - /
3	24	NLA009401652 (K11) [2]	M. tuberculosis clinical isolate	MTB4a; T familyf		/ - / - / - / - / - / - / - /
3	25	NLA000003008 (K72) [2]	M. tuberculosis clinical isolate	Ugandaa, T familyf		/ - / - / - / - / - / - / - /
3	26	NLA000002342 (K37) [2]	M. tuberculosis clinical isolate	Ugandaa, T familyf		/ - / - / - / - / - / - / - /
3	27	NLA009600299 [2]	M. tuberculosis clinical isolate	Beijinge,f; Beijing K1b; mutT2-GGA58CGAb; pckA-1119 wtb; acs-1551 wtb; RD131 deletedb		/ - / - / - / - / - / - / - /
3	28	NLA009701445	M. tuberculosis clinical isolate	Beijingf; Beijing V+/CHIN+b; mutT2-GGA58CGAb; pckA-1119 wtb; acs-1551 wtb; RD131 intactb		/ - / - / - / - / - / - / - /
3	29	NLA009401656 (K49) [2]	M. tuberculosis clinical isolate	CASa; CAS1-KILIf		/ - / - / - / - / - / - / - /
3	30	NLA009401655 (K93) [2]	M. tuberculosis clinical isolate	EAIa,f		/ - / - / - / - / - / - / - /
3	31	K19 [2]	M. tuberculosis clinical isolate	CASa,f		/ - / katG-AGC315ACCa / - / - / - / - / - / - /
3	32	NLA000018261	M. tuberculosis clinical isolate	Haarlemf		/ - / - / rpsl-43 wta; rpsl-88 wta / embB-306 wta / - / rrs-1401 wta / - /
3	33	NLA009700443	M. tuberculosis clinical isolate	Haarlemf		/ - / - / rpsl-43 wta; rpsl-88 wta / - / - / - / - /
3	34	NLA000017856	M. tuberculosis clinical isolate	T familyf; Ag85C-103 wta		/ - / - / rpsl-43 wta; rpsl-88 wta / - / - / - / - /
3	35	NLA009500456	M. tuberculosis clinical isolate	CASf; Ag85C-103 wta		/ - / - / rpsl-43 wta; rpsl-88 wta / - / - / rrs-1401 wta / - /
3	36	NLA000015496 (K25) [2]	M. tuberculosis clinical isolate	Animal straina; M. microtie,f		/ - / - / - / - / - / - / - /
3	37	NLA000017902 (K85) [2]	M. tuberculosis clinical isolate	M. africanum West-African 2a; SIT326f; AFRI_1f		/ - / - / rpsl-43 wta; rpsl-88 wta/ - / - / - / - /
3	38	NLA000017316 (K6) [2]	M. tuberculosis clinical isolate	M. africanum West-African 2a; SIT181f; AFRI_1f		/ - / - / - / - / - / - / - /
3	39	NLA00952090	M. tuberculosis clinical isolate?	SIT330f; AFRI_2f		/ - / - / - / - / - / - / - /
3	40	NLA000017458	M. tuberculosis clinical isolate?	SIT319f; AFRI_2f		/ - / - / - / - / - / - / - /
3	41	NLA000801546	M. tuberculosis clinical isolate	Beijing SA+b; pckA wtb, mutT2-GGA58CGAb, acs-1551 (G/A)b		/ - / - / - / - / - / - / - /
3	42	NLA000600065	M. tuberculosis clinical isolate	CAS1 (Somali)f; ahpC-46 G/Aa; ogt-15 wta		/ - / - / - / - / - / - / - /
3	43	NLA000102185	M. tuberculosis clinical isolate	T familyf; ogt-15 wta		/ - / katG-S315Ta; inhA wta / - / - / - / - / - /
3	44	NLA000201592	M. tuberculosis clinical isolate	EAI4_VNMf; ogt-15 wta		/ - / katG-315 wta; inhA wta / - / - / - / - / - /
3	45	NLA000102183	M. tuberculosis clinical isolate	Haarlemf; ogt-AGC15ACCa		rpoB-CAC526GAC / katG-315 wta; inhA wta / - / - / - / - / - / - /
3	46	NLA000101670	M. tuberculosis clinical isolate	LAMf		/ - / katG-AGC315TACCa; inhA wta / - / - / - / - / - /
3	47	NLA000401546	M. tuberculosis clinical isolate	Haarlemf; ogt-AGC15ACCa		/ - / - / - / - / - / - / - /
3	48	NLA009601638	M. tuberculosis clinical isolate	Haarlemf; ogt-AGC15ACCa		/ - / - / - / - / - / - / - /
3	49	NLA009502196	M. tuberculosis clinical isolate	Haarlemf; ogt-AGC15ACCa		/ - / - / - / - / - / - / - /
3	50	NLA000201585	M. tuberculosis clinical isolate	Beijingf; Beijing V+b; mutT2-GGA58CGAa; Beijingf		/ - / - / - / - / - / - / - /
3	51	NLA009900449	M. tuberculosis clinical isolate	LAM9f; Ag85C-GAG103GAAa		/ - / - / - / - / - / - / - /
3	52	NLA009601203	M. tuberculosis clinical isolate	LAM3f; Ag85C-GAG103GAAa		/ - / - / - / - / - / - / - /
3	53	NLA009702192	M. tuberculosis clinical isolate	LAM3f; Ag85C-GAG103GAAa		/ - / - / - / - / - / - / - /
3	54	NLA000102184	M. tuberculosis clinical isolate	T familyf; Ag85C-103 wta; ogt-15 wta; T1 familyf		/ - / katG-315 wta; inhA wta / - / - / - / - / - /
3	55	NLA009700765	M. tuberculosis clinical isolate	Haarlemf; ogt-AGC15ACCa		/ - / katG-315 wta; inhA wta / - / - / - / - / - /
3	56	NLA009502115	M. tuberculosis clinical isolate	Haarlemf; ogt-AGC15ACCa		/ - / katG-315 wta; inhA wta / - / - / - / - / - /
3	57	NLA000102182	M. tuberculosis clinical isolate	Haarlemf; ogt-AGC15ACCa		/ - / katG-315 wta; inhA wta / - / - / - / - / - /
4	58	BG-12-09	M. tuberculosis clinical isolate	LAMd; SIT 1800f; T1 familyf		/ - / - / - / - / - / - / - /
4	59	BG-34-10	M. tuberculosis clinical isolate	Ugandad; SIT 125f; T2 familyf		rpoB-H526D (rpoB-526G)c/ inhA wtc, katG-315 wtc/ - / - / - / - / - /
4	60	BG-06-09	M. tuberculosis clinical isolate	SIT 41f; TURf		/ - / - / - / - / - / - / - /
4	61	BG-08-09	M. tuberculosis clinical isolate	SIT 41f; TURf		/ - / - / - / - / - / - / - /
2	62	NLA000400003	M. tuberculosis clinical isolate	SIT 289f; CAS-Delhif		/ - / - / - / - / - / - / - /
2	63	NLA000400004	M. tuberculosis clinical isolate	SIT 289f; CAS-Delhif		/ - / - / - / - / - / - / - /
2	64	NLA000400055	M. tuberculosis clinical isolate	SIT 21f; CAS-Kilif		/ - / - / - / - / - / - / - /
2	65	NLA0006000520	M. tuberculosis clinical isolate	SIT 482f; M. bovis BCGf		/ - / - / - / - / - / - / - /
2	66	NLA000600615	M. tuberculosis clinical isolate	SIT 482f; M. bovis BCGf		/ - / - / - / - / - / - / - /
2	67	NLA000400042	M. tuberculosis clinical isolate	SIT 1064f; LAM9f		/ - / - / - / - / - / - / - /
2	68	NLA000400246	M. tuberculosis clinical isolate	SIT 62f; Haarlemf		/ - / - / - / - / - / - / - /
2	69	NLA000400254	M. tuberculosis clinical isolate	SIT 50f; Haarlemf		/ - / - / - / - / - / - / - /
5	70	C18-4279	M. tuberculosis clinical isolate	SIT1f; Beijingf		rpoB wtc / katG-S315T1c, inhA wtc / - / - / - / rrs-1401 wta / rrs-1402 (C/T)a /
5	71	C19-4881	M. tuberculosis clinical isolate	SIT53f; T familyf		rpoB wtc / inhA wtc, katG wtc / - / - / - / - / - /
5	72	C20-4823	M. tuberculosis clinical isolate	SIT1f; Beijingf		rpoB wtc / inhA wtc, katG wtc / - / - / - / - / - /
5	73	C47-3004	M. tuberculosis clinical isolate	SIT1f; Beijingf		rpoB-S531Lc/ katG-S315T1c, inhA wtc / - /- / - / rrs-G1401Aa / rrs-1402 wta /
3	74	MTB246 (CDC1551) [2]	M.tuberculosis laboratory strain	X familya		/ - / - / - / - / - / - / - /
1	75	RB14	M.tuberculosis laboratory strain	Haarlemg; ogt-ACC15ACGg; TbD1 NPg		rpoB-TTC176GTCg; rpoB-531 wtg; rpoB-526 wtg; rpoB-TCG522TTGg / katG-315 wtg; inhA wtg/ - / embB-306 wtg/ gyrA-90 wtg, gyrA-94 wtg/ - / - /
1	76	R46	M.tuberculosis laboratory strain	Haarlemg; ogt-ACC15ACGg; TbD1 NPg		rpoB-176 wtg; rpoB-TCG531TTGg; rpoB-526 wtg; rpoB-522 wtg/ katG-315 wtg; inhA wtg/ - / embB-306 wtg/ gyrA-90 wtg, gyrA-94 wtg / - / - /
1	77	R4	M.tuberculosis laboratory strain	Haarlemg; ogt-ACC15ACGg; TbD1 NPg		rpoB-176 wtg; rpoB-531 wtg; rpoB-CAC526GACg; rpoB-522 wtg / katG-315 wtg; inhA wtg / - / embB-306 wtg / gyrA-90 wtg, gyrA-94 wtg / - / - /
1	78	H37Rv [2] [3]	M.tuberculosis laboratory strain	MTB4g; MTB4a		rpoB-176 wtg; rpoB-531 wtg; rpoB-526 wtg; rpoB-522 wtg/ katG-315 wtg; inhA wtg/ - / embB-306 wtg/ - / - / - /
1	79	MTB72	M.tuberculosis laboratory strain	Harleemg; ogt-ACC15ACGg; TbD1 NPg		rpoB-176 wtg; rpo-B531 wtg; rpoB-526 wtg; rpoB-522 wtg/ katG-315 wtg; inhA wtg/ - / embB-306 wtg/ - / - / - /
3	80	NLA001100545	Laboratory strain	M. kansasiic		/ - / - / - / - / - / - / - /
3	81	NLA001100627	Laboratory strain	M. kansasiic		/ - / - / - / - / - / - / - /
3	82	NLA001100265	Laboratory strain	M. xenopic		/ - / - / - / - / - / - / - /
3	83	NLA001100446	Laboratory strain	M. avium complexc		/ - / - / - / - / - / - / - /
3	84	NLA001100522	Laboratory strain	M. avium complexc		/ - / - / - / - / - / - / - /
3	85	NLA001100625	Laboratory strain	M. avium subsp. aviumc		/ - / - / - / - / - / - / - /
3	86	NLA001100624	Laboratory strain	M. avium subsp. aviumc		/ - / - / - / - / - / - / - /
3	87	NLA001100558	Laboratory strain	M. fortuitumc		/ - / - / - / - / - / - / - /
1	88	M. fortuitum [4]	Laboratory strain	M. fortuitumc		/ - / - / - / - / - / - / - /
1	89	S. aureus 3347 [5]	Laboratory strain	S. aureusc		/ - / - / - / - / - / - / - /
aSequencing, NP= sequence not present; bWhole genome sequencing; creverse hybridisation assays; dMIRU-VNTR; eIS6110-RFLP; fSpoligotyping; gMLPA (Bergval et al., 2008); hResults obtained by post-MLPA sequencing or post-MLPA spoligotyping are underlined. MTB4= M. tuberculosis genotypic group 4 other than X, Haarlem or LAM; RIF= rifampicin, INH= isoniazid, S= streptomycin, EMB= ethambutol, FLQ= fluo…
References
[1]	Kremer K, Glynn JR, Lillebaek T, Niemann S, Kurepina NE et al. (2004) Definition of the Beijing/W lineage of Mycobacterium tuberculosis on the basis of genetic markers. J Clin Microbiol 42: 4040-404910.1128/JCM.42.9.4040-4049.2004 [doi];42/9/4040 [pii]
[2]	Hershberg R, Lipatov M, Small PM, Sheffer H, Niemann S et al. (2008) High functional diversity in Mycobacterium tuberculosis driven by genetic drift and human demography. PLoS Biol 6: e311-08-PLBI-RA-2811 [pii];10.1371/journal.pbio.0060311 [doi]
[3]	Bergval IL, Vijzelaar RN, Dalla Costa ER, Schuitema AR, Oskam L et al. (2008) Development of multiplex assay for rapid characterization of Mycobacterium tuberculosis. J Clin Microbiol 46: 689-699JCM.01821-07 [pii];10.1128/JCM.01821-07 [doi]
[4]	Kox LF, van LJ, Knijper S, Jansen HM, Kolk AH (1995) PCR assay based on DNA coding for 16S rRNA for detection and identification of mycobacteria in clinical samples. J Clin Microbiol 33: 3225-3233
[5]	Anthony RM, Connor AM, Power EG, French GL (1999) Use of the polymerase chain reaction for rapid detection of high-level mupirocin resistance in staphylococci. Eur J Clin Microbiol Infect Dis 18: 30-34
