# Supplementary material for: Combined Species Identification, Genotyping, and Drug Resistance Detection of Mycobacterium tuberculosis Cultures by MLPA on a Bead-Based Array
Source: PLoS One. 2012 Aug 20;7(8):e43240. doi: 10.1371/journal.pone.0043240 (PMC3423362; doi:10.1371/journal.pone.0043240)
Supplement: Table S2 — Table shows marker-specific MFI values measured by the bead-based MLPA of 88 mycobacterial and one non-mycobacterial species. (XLSX) [file pone.0043240.s002.xlsx]

## Sheet: sheet1
	Table S1. Marker-specific MFI values measured by the bead-based MLPA of 88 mycobacterial and one non-mycobacterial species.
		Marker
	Strain	LumH	LumD	RD750	RD1-BCG	TbD1	alkA-260	RD12can	RD1mic	ESAT-6	RD2seal	katG-315	rpoB-176	rpoB-526G	rpoB-526T	rpoB-522	gyrA-90	embB-306	gyrA-94	inhA-15	16S rRNA MTBC	rpoB-531	pks15/1-7	mutT2-58	Ag85C-103	rrs-1401	rrs-1402	rpsl-43	RD9	ahpC-46	acs-1551	ogt-15	fbpB-238	RD131	recC-1491	pckA-1119	RD702	RD10	16S rRNA NTM	NTMkans	NTMxen	NTMaviC	NTMavi	NTMfort	RD105	RD239
	1	ND	807.5	10	10	9	30	9	11	342	12	217.5	12	10	10	17	424	300	24	10	354	324	30	838.5	27	326.5	16	627	739	15	45.5	11	261.5	14	19	14	479	13	11	14	19	11	15	19	558	13
	2	ND	840	9	10	9	52	9	10	417	12	353	12	11	293	12	16	379.5	20	10	314	12.5	640	15	41	292	16	674	808	17	84	10	12	662	31	16	562	11	12	15	17	11	13	17	13	12
	3	ND	ND	8	8	753	777	8	8	406	10	8	8	8	8	18	18	341	19	9	317	19	14	13	29	372.5	14	667	13	22	56	9	10	616	ND	ND	ND	257	10	14	16.5	9	11	13.5	12	11
	4	ND	ND	8	7	739.5	691.5	7	8	431	10	8	8	7	7	17	14	327	17	9	356	16	12	11	33.5	391	14	686.5	10	23	52	9	10	575	ND	ND	ND	245	10	13	18	9.5	11	13	12	10
	5	ND	855	8	581	788	877	7	9	8	9	8	8	7	8	20	16	361	22	10	449	19	12	12	39	447	19	687	9	24	81	9	11	649	59	75	611	394	10	14	17	9	11	11.5	12	11
	6	ND	ND	7	8	689	38	8	9	439	10	8	8	7	7.5	18	12	316.5	18	273	333	17	14	10	28	399	14	659	10	19	50	8	10	576	ND	ND	ND	236.5	10	14	13	9	10	11	11	10
	7	ND	ND	8	8	8	37	8	8	476	10	486.5	9	8	9	22	17	290	17	10	404	69	508	11	703	464	18	666.5	737	19	67	9	11	497	ND	ND	ND	10	10	12	17	10	12	12	11	11.5
	8	ND	ND	8	8	687	35	7	8	461	9	461	8	7	9	19	16	263	15	231	415	22	47	12	39	396	18	647	689	22	57	9	10	475	ND	ND	ND	10	9.5	13	16	10	11	11	10	598
	9	ND	ND	9	8	8	34	9	9	485	11	9	8	8	9	21	16	295	15	197	427.5	21	41	807	51	467.5	18	694.5	683	19	68	10	331	514	ND	ND	ND	11	11	13	20	10	12	12	574	12
	10	ND	776	10	12	11	33	9	11	400	12	285	46	10	10	21	16	292	523	11	455.5	18	73	15	43	12	12	653	656	18	59	11	12	583	18	436.5	478.5	11	11	18	24	12	15	59	488.5	13
	11	ND	ND	12.5	14	11	38	12	11	492.5	15	518	12	12	14	30	19	305	20	15.5	429.5	362.5	518.5	16	51.5	445	24	672	729	24	69	15	16	537	ND	ND	ND	15	15	17	23	16	16	16	16	17
	12	ND	ND	8	9	796	799.5	8	10	484	9	8	9	8	9	26	11	16	23	270	417	420	13	14	46	11	10	98	10	26	87.5	10	12	649	ND	ND	ND	375	11	12	15	11	12	12	13	12
	13	ND	ND	7	8	710	37	7	8	451.5	9	7	7	378	12	10	13	286	14.5	218	404	11	52	10	36	446	17	649	717	21	55	9	11	499	ND	ND	ND	10	9	12	16	9	10	11	11	607.5
	14	ND	ND	10	9	673.5	35	437	10	411	11	9	10	10	10	19	16	313	16	10	327	17	40	12	32	370	15	657	748	21	48	10	12	526	ND	ND	ND	11	12	14	19	11	13	14	12	12
	15	ND	ND	8	8	678.5	33	609	8	442	11	8	8	9	9	17.5	14	311	17	10	318	17	54	11	26	407	15	671.5	796	20	44	10	11	555.5	ND	ND	ND	11	10	13	15	10.5	12	12	11	12
	16	ND	ND	8.5	9	8	24	8	8	377	10	8	9	9	9	16	14	283	15	10	306	16	39	845	25.5	340	14	611.5	752	14	574	9	315	530.5	ND	ND	ND	10	11	13	17	11	12	12	594	12
	17	ND	ND	7	7	687.5	49	6	561	7	9	7	8	7	7	20	12	329.5	19	9	355	18	12	10	35	434	15	672	9	21	64	8	9	572	ND	ND	ND	303.5	8	12	14	9	10	11	10	9
	18	ND	ND	7	6	679.5	45	6	7	458	243	7	8	6.5	7	18	12	319	17	8	329	17	11	10	35	396.5	14	649	9	20	59	8	8	567	ND	ND	ND	277.5	9	12	13	9	10	11	9	10
	19	ND	ND	8	8	689	43	7	8	465	240	8	8	7	8	19	13	328	17	10	344	18	14	11	32	411.5	15	661	10	20	60	9	10	564	ND	ND	ND	280.5	9	13	13	9	10	11	10	10.5
	20	ND	836	9	9	9	35	8	9	358	11	9	10	9	10	17	14	337	18	10	363	19	58	12	29	379	16.5	668	762	14	58	12	11	619	20	459	554	11	11	13	15	11	12	14	621	13
	21	ND	842	9	9	13	36	10	10	361.5	11	346	10	9	10	17	15	353	19	11	382	18	50	12	30	419	17	671	790	15	61	11	12	615	20	13.5	550.5	11.5	11	13.5	18	11	13	15	13	12
	22	ND	ND	8	8	751	19	8	9	213	10	8	9	8	10	13	12	372	13	10	440.5	14	52	10	16	380	14	719.5	737.5	17	19.5	10	10	704	ND	ND	ND	10	10	14	12	10	12	11	11	683.5
	23	ND	ND	9	10	818	20	9	10	171	12	9	9	9	10	13	14	403.5	13.5	11	491.5	15	54	11	16	364	16	740.5	729	19	18	11	12	740.5	ND	ND	ND	12	12	15	13	11	12	12	12	717.5
	24	ND	843	8	9	10	40	9	10	448	11	8	9	9	10	19	14	345.5	20	10	396	21	694.5	13	37	419.5	17	670	812	15	65	10	12	643.5	21	13	561	12	11	13	16	11	12	14	11	12
	25	ND	ND	8	9	9	19	9	9	364	11	8	9.5	9	10	14	13	424	15	12	511	14	891	11	23	505	16	763	820.5	13	29	10	11	755	ND	ND	ND	11	11	13	13	10	12	11	12	12
	26	ND	ND	8	9	8	12	10	8	160	11	8.5	8	8	8	13	12	398.5	13	10	510.5	11	953	10	15	377	15	725.5	665.5	11	17	9	10	726	ND	ND	ND	10	10	13	12	10	11	11	11	11
	27	ND	ND	8	6.5	6.5	37.5	6	7	423	10	8	7	5	8	18	14	297	15.5	8	350	18	40.5	912	31	373	13.5	659	770	14	53.5	9	402.5	8	ND	ND	ND	10	9	14	17	9	10	10	649	10
	28	ND	ND	9	7	7	30	8	7	369.5	10	7	7	7	9	15	13	305	14	9	315	16	36	921.5	25	356.5	12	642	783.5	12	47	8	343	508.5	ND	ND	ND	10	9	13	17	9	10	10	636	10
	29	ND	ND	787	7	11	31.5	7	8	417	10	7	7	10	9	17	16	322.5	16	9	325	18	43	12	28	386.5	13	686	805	600	53	8	10	531.5	ND	ND	ND	11	9	14	18	9	11	11	10	11
	30	ND	ND	8	7	683.5	44	7	8	408	10	7	8	8	8	17	13	318	16	9	318	21	45	10	29	383	14	660	795.5	26	56	9	10	522	ND	ND	ND	10	9	15	17	10	10	10	10	608
	31	ND	ND	757.5	8	8	32	8	8	402	10	464	7	10	10	18	16	303	17	9	303	18	41	12	26	387	14	681	804.5	584.5	50	9	11	533	ND	ND	ND	11	10	14	18	10	11	11	10	11
	32	ND	562	11	24	15	15	15	27	192	10	29	25	13	12	65	94	248	102	40	233.5	21	361	20	36	159	14	299	382	12	41	386	13	278	17	15	222	16	13	14	33	11	17	112	26	25
	33	ND	ND	11	11	10	25	10	10	426	11.5	16	12	10	12	28	22	350	17	14	365	21	670	30	27	382.5	18	634	709	15	45	532.5	13	504.5	ND	ND	ND	11	12	14	30	12	14	27	14	14
	34	ND	893.5	9	10	11	46	10	11	488	12	10	10	9	11	26	27	407	24	13	511	21	578	18	48	505	20	733	822.5	19	80	12	12	666	23	16	575.5	12	11	15	27	11	15	18	13	14
	35	ND	843	697	13	12	25	11	14	365	11	13	16	12	11	37	45	382	50	19	382	20	64	24	33	325.5	18	589	670	571	52	12	13	542	18	16	419.5	13	12	14	32.5	12	16	48	18	17
	36	ND	ND	7	7	752.5	76	7	607	12	9	7	8	7	8	24	15	368	20	11	375.5	22	14	12	45	473	17	717.5	12	26	88	9	10	577	ND	ND	ND	421	9	14	17	9	11	10	11	10
	37	ND	890.5	9	9	778.5	72	9	10	511	12	9	9	9	9	25	16	403	24	13	431	24	19	14	42	483	20	716	13	26	90	10.5	12	684	59	30	22	363	12	15	15	11	12	13	12	12
	38	ND	830	10	10	838.5	61	10	9.5	415	11	9	28	10	12	24	17	402	14	13	417.5	14.5	41	15	58	564.5	26	754	15.5	28	85	11	15	725	79	35	31	493.5	16	16	18	12	12	49	12	13
	39	ND	847	9	10	751	49	8	10	489	12	9	23	9	9	21	21	317.5	19	233.5	465	20	77	16	19	426	21	668	11	27	78	11	12	600	22	30	531	12	11	16	24	11	14	36	13	12
	40	ND	816	10	11	774	36	9	12	442	12	10	35	9	9	21	20	327	15	237	477	16	44	15	32	503	19.5	702	11	25	56	10	12	592	18	31	499	13	12	16	27	11	17	46	13	13
	41	ND	ND	9	8	9	34	9	9	416	11	9	8	8	10	17	17	357	18	10	340.5	19	46	998	28	367	15	711	824	15	681	10	452	618	ND	ND	ND	11	11	12.5	18	11	12	12	702	11
	42	ND	ND	ND	ND	ND	ND	ND	ND	ND	ND	10	17	9	10	26	15	392	20	12	559	24	ND	12	109	640.5	36	790.5	903	783	143	11	13	578.5	ND	ND	ND	13	ND	ND	ND	ND	ND	ND	ND	ND
	43	ND	ND	ND	ND	ND	ND	ND	ND	ND	ND	590.5	14	13	17	33	20	475	29	17	608	115	ND	16.5	943.5	668	39	819.5	943	37	159	13	21	677	ND	ND	ND	15	ND	ND	ND	ND	ND	ND	ND	ND
	44	ND	ND	ND	ND	ND	ND	ND	ND	ND	ND	14	16	13	18	41	34.5	485	39	18	653	29	ND	20	103	751	57	888	997	47	163.5	14	19	728	ND	ND	ND	16	ND	ND	ND	ND	ND	ND	ND	ND
	45	ND	ND	ND	ND	ND	ND	ND	ND	ND	ND	13	13	303	38	19	21	501	32	16	562	16	ND	19	91	658	41	877.5	1010	38.5	159	757	24	722	ND	ND	ND	15	ND	ND	ND	ND	ND	ND	ND	ND
	46	ND	ND	ND	ND	ND	ND	ND	ND	ND	ND	661	12	12	16	41	21	495	33	15	575	125.5	ND	18	961	654.5	42	903	1014.5	38	174	13	17.5	730	ND	ND	ND	14	ND	ND	ND	ND	ND	ND	ND	ND
	47	ND	ND	ND	ND	ND	ND	ND	ND	ND	ND	12	13	12	15	23	26	517	18	14	587	14	ND	16	40	610	32	908	1012	30	48	757	15	762.5	ND	ND	ND	14	ND	ND	ND	ND	ND	ND	ND	ND
	48	ND	ND	ND	ND	ND	ND	ND	ND	ND	ND	14	16	13	19	48	42	480.5	39	17	614	31	ND	23	84	750	59	901	1015	42	148	812.5	20	736.5	ND	ND	ND	17	ND	ND	ND	ND	ND	ND	ND	ND
	49	ND	ND	ND	ND	ND	ND	ND	ND	ND	ND	13	18	13	15	40	27	512.5	34	16	643	29	ND	21	117	696.5	50	905.5	1006	49	176	820.5	18	747	ND	ND	ND	15	ND	ND	ND	ND	ND	ND	ND	ND
	50	ND	ND	ND	ND	ND	ND	ND	ND	ND	ND	14	18	16	18	48	28	485	36	19	628.5	35.5	ND	1063.5	147	680	53	844	988	50	187.5	16.5	586	719	ND	ND	ND	19	ND	ND	ND	ND	ND	ND	ND	ND
	51	ND	ND	ND	ND	ND	ND	ND	ND	ND	ND	13	15	12	14	37	23	493	31	16	633.5	121	ND	19	972	709	48	875	973.5	40	154.5	14	17	707.5	ND	ND	ND	14	ND	ND	ND	ND	ND	ND	ND	ND
	52	ND	ND	ND	ND	ND	ND	ND	ND	ND	ND	22	23	23	26	52	37	512	42	28	611	127.5	ND	32	980	715	53	881.5	1033	56	181.5	27	29	749	ND	ND	ND	28	ND	ND	ND	ND	ND	ND	ND	ND
	53	ND	ND	ND	ND	ND	ND	ND	ND	ND	ND	12	14	13	15	36	26	490	32	15	590.5	116	ND	20	953	694.5	45	852.5	985	42	141	14	17.5	705	ND	ND	ND	13	ND	ND	ND	ND	ND	ND	ND	ND
	54	ND	ND	ND	ND	ND	ND	ND	ND	ND	ND	16	19	18	19	77.5	58	535	56	25	670.5	37	ND	24	146	762	55	909.5	1024	52	210	17	23	800	ND	ND	ND	19	ND	ND	ND	ND	ND	ND	ND	ND
	55	ND	ND	ND	ND	ND	ND	ND	ND	ND	ND	17	19	17	26	83	59	509	52	26	615	43	ND	29	118	784	61	904	1037.5	57	212	828	25	789	ND	ND	ND	19.5	ND	ND	ND	ND	ND	ND	ND	ND
	56	ND	ND	ND	ND	ND	ND	ND	ND	ND	ND	13	16	13	18	64	31	481.5	37	20	599	32	ND	21	108	728.5	48	863.5	985.5	45	183	794	20	740	ND	ND	ND	16	ND	ND	ND	ND	ND	ND	ND	ND
	57	ND	ND	ND	ND	ND	ND	ND	ND	ND	ND	15	19	17	28.5	73	45	475	47	24	636	39	ND	26	100	830	77	860	961	43	174	835	23	755.5	ND	ND	ND	20	ND	ND	ND	ND	ND	ND	ND	ND
	58	ND	ND	ND	ND	ND	ND	ND	ND	ND	ND	33	7	7	6	49	22	404.5	19	99	257	47.5	ND	10	27	257.5	39	225	289	12	55	9	18	109	ND	ND	ND	46	ND	ND	ND	ND	ND	ND	ND	ND
	59	ND	ND	ND	ND	ND	ND	ND	ND	ND	ND	18	8	289.5	14	65	29	411	32	66	253	31	ND	89	79	255	70	343	364.5	33	125	11	73	252	ND	ND	ND	34	ND	ND	ND	ND	ND	ND	ND	ND
	60	ND	ND	ND	ND	ND	ND	ND	ND	ND	ND	28	8	7	7	53	21	316	16	256	226	162	ND	13	22	244	39	183	258	16	44	11	20	102	ND	ND	ND	52	ND	ND	ND	ND	ND	ND	ND	ND
	61	ND	ND	ND	ND	ND	ND	ND	ND	ND	ND	262	6	7	7	49	21	385	15	63	221	173	ND	20	29	235.5	28	229.5	252.5	16.5	52	9	22	114.5	ND	ND	ND	75	ND	ND	ND	ND	ND	ND	ND	ND
	62	ND	ND	ND	ND	ND	ND	ND	ND	ND	ND	7	6	7	8	27	13	399	14	13	277	30	ND	14	61	280	19	365.5	429.5	434	87	8	15	325	ND	ND	ND	18	ND	ND	ND	ND	ND	ND	ND	ND
	63	ND	ND	ND	ND	ND	ND	ND	ND	ND	ND	7	7	7	9	27	13	395	11	12	232	28	ND	8	54	238	14	332	398	401	71	9	12	314	ND	ND	ND	18	ND	ND	ND	ND	ND	ND	ND	ND
	64	ND	ND	ND	ND	ND	ND	ND	ND	ND	ND	7	6	6	7	19	10	345.5	10	11	182.5	21	ND	8	41.5	185	12	282	344	373.5	64.5	8	10	233	ND	ND	ND	15	ND	ND	ND	ND	ND	ND	ND	ND
	65	ND	ND	ND	ND	ND	ND	ND	ND	ND	ND	8	9	7.5	8	59	18	418	13	19.5	293	51	ND	10	110	288	29	357.5	9	40	142	9	12	280	ND	ND	ND	402	ND	ND	ND	ND	ND	ND	ND	ND
	66	ND	ND	ND	ND	ND	ND	ND	ND	ND	ND	8	7	7	7	55.5	15	404	12	24.5	272	51	ND	8	100	253	28	314	8	32	129.5	9	14	244.5	ND	ND	ND	374	ND	ND	ND	ND	ND	ND	ND	ND
	67	ND	ND	ND	ND	ND	ND	ND	ND	ND	ND	7	5	7	7	32	11	385	11	13	243	107	ND	7	379	259.5	17	330	407	19	95	7	10	284.5	ND	ND	ND	10	ND	ND	ND	ND	ND	ND	ND	ND
	68	ND	ND	ND	ND	ND	ND	ND	ND	ND	ND	6	6	6	7.5	51	17	391	17	21	275	40	ND	9	93	291	26	392.5	408	21	152	360.5	12	316	ND	ND	ND	132.5	ND	ND	ND	ND	ND	ND	ND	ND
	69	ND	ND	ND	ND	ND	ND	ND	ND	ND	ND	8	8	8	9	49	16	402.5	18	24	266	41	ND	11	86	295.5	27	372	382	19	156	347.5	14	315	ND	ND	ND	14	ND	ND	ND	ND	ND	ND	ND	ND
	70	490	620.5	19	26	13	20	13	14	198	21	391	13	15	16.5	29	19	279.5	19	72	327	23	33	640	19	183	490.5	25	567	17	33	14	519.5	325	17	17	319.5	22	15	15	20	15	16	16	457	19
	71	472	772	29	20	21	113	23	21	572.5	48	18	19.5	21	26	60	51	545	63	46	557	68	800	42	112	584.5	70	661	785	54	170	20	30	625	46.5	41	652	29	20	37	38	20	22	24	22	23.5
	72	457	753	26	18	18	80	16	18	515	41	17	18	18	22	40	33.5	494.5	34	34	541.5	44	162	827.5	67	512.5	46	626	756	35.5	114	18	643	33	35	29	612	40	19	32	32	18	20	21	664	21
	73	394	650	20	17	18	86	17	16.5	473	34	568	18	17	19	52	38	443	33	34	479	395	140	744	81	21	22	549	691	41	109	17	582	26.5	36	29	567.5	27	17	28	31	18	19	20	595	18.5
	74	ND	780.5	11	12	12	41	11	13	438.5	13	11	13	11	13	22	19	314	20	14	444	22	517	16	41	449	26	636	689.5	21	68	14	15	563	619	19	513	25	13	16	20	13	15	18	14	15
	75	ND	ND	ND	ND	ND	ND	ND	ND	ND	ND	10.5	230	10	13	550	13	358.5	21	14	465.5	21	ND	12	51	593	25	765	896	23	84.5	640	19	588.5	ND	ND	ND	12	ND	ND	ND	ND	ND	ND	ND	ND
	76	ND	ND	ND	ND	ND	ND	ND	ND	ND	ND	9	10	10	11	27	15	388	20	12	479.5	403	ND	11	55	628.5	26	789	948.5	26	104	664	14.5	617	ND	ND	ND	12	ND	ND	ND	ND	ND	ND	ND	ND
	77	ND	ND	ND	ND	ND	ND	ND	ND	ND	ND	9	12	324	17	15	23	428.5	28	15	481	13	ND	16	88	684.5	38	840	974	37	183	701.5	19	612.5	ND	ND	ND	13	ND	ND	ND	ND	ND	ND	ND	ND
	78	ND	820	9	9	8	44.5	9	9.5	474.5	11	9	10	9	10	20	20	322.5	29	11	406	22	595	12.5	41.5	424	19	668	791	18	72	10	11	600	23	14	566.5	11	11	12	16.5	11	13	15	12	11
	79	ND	780.5	8	8	9	35	9	9	433	10	9	9	9	10	19	13	304	18	11	373	20	599	12	36	395	18	649.5	733	16	62	505.5	11	593	19	13	533.5	12	11	12	15	11	12	12	12	11
	80	ND	ND	7	7	8	7	7.5	8	8	11	7	12	8	8	11	14	458	11	8	8	8	12	9	11	618	20	739	9	9	10	9	9	9	ND	ND	ND	11	398	366	18	9	13	20	10	11
	81	ND	ND	6	7	7	6	7	7	7.5	9	7	8	7	7	9	12.5	413	9	7	7	7.5	9	8	10	605.5	19	709	8	8	9	8	8.5	8	ND	ND	ND	9	303	365	16	9	12	14	9	9
	82	ND	ND	7.5	10	8	9	8	8	8	10	8	54	8	8	19	18	393.5	8	9	8	9	33	12	9	679	28	749.5	9	10	17	9	10	9	ND	ND	ND	10	10	14	802	10	12	71	12	12
	83	ND	ND	8	9	9	8	9	8	9	12	8	31	9	8	14	14	383.5	9	9	9	12	21	10	10	660.5	24	841	10	9	10	9	11	9	ND	ND	ND	10	458.5	16	20	884.5	13	43	11	12
	84	ND	ND	7	8	7	7	7	8	7	12	7	17	7	7	13	15	474	7	8	8	8	15	9	9	617	19	844	8	8	9	8	9	8	ND	ND	ND	9	724	15	20.5	557.5	12	29	10	10
	85	ND	ND	8	8	8	7	7	8	8	11	8	20	7	8	13	14	396.5	24	8	8	8	15	9	10	615	19	804.5	9	8	9	9	9	9	ND	ND	ND	10	32	14	21	795	699	32.5	11	11
	86	ND	ND	7	8	7	7	7	8	7	11	7	13	7	8	10	12	376	19.5	8	8	8	12	9	10	582	20	804.5	9	9	9	9	9	9	ND	ND	ND	10	21	14	19	767.5	696	21	11	10
	87	ND	ND	7	7	7	7	6	7	8	10	7	7	7	8	9	9	13	7	8	7	7	9	8	8	698	24	821	8	8	8	8	9	8	ND	ND	ND	9	773.5	14	14	10	11	590	10	10
	88	ND	131	8	9	8	8	8	9	9	11	8	23	8	8	13	12	20	8	9	8	9	20	9	9	709	39	807.5	9	9	10	9	13	9	9	10	10	11	824	16	19	10	11	674	11	11
	89	ND	44	15	59	24	18	13	60	15	12	31	219	16	13	61	16	21	25	53	14	27	250	42	17	25	13	35	14	14	57	18	21	14	19	13	22	16	16	19	46	15	18	392	49	42
	ND= not done
