# Supplementary material for: Combined Species Identification, Genotyping, and Drug Resistance Detection of Mycobacterium tuberculosis Cultures by MLPA on a Bead-Based Array
Source: PLoS One. 2012 Aug 20;7(8):e43240. doi: 10.1371/journal.pone.0043240 (PMC3423362; doi:10.1371/journal.pone.0043240)
Supplement: Table S3 — Summary table of Figure 3 . (XLSX) [file pone.0043240.s003.xlsx]

## Sheet: Sheet1
Table 2. Summary table of Figure 3A, 3B
	RD750	RD1-BCG	TbD1	alkA-260	RD12can	RD1mic	ESAT-6	RD2seal	katG-315	inhA-15	rpoB-176	rpoB-526G	rpoB-526T	rpoB-522	rpoB-531	embB-306	gyrA-90	gyrA-94	rrs-1401	rrs-1402	rpsl-43	MTBC 16S rRNA	pks15/1-7	mutT2-58	Ag85C-103	RD9	ahpC-46	acs-1551	ogt-15	fbpB-238	RD131	recC-1491	pckA-1119	RD702	RD10	NTM 16S rRNA	NTM kans	NTM xen	NTM aviC	NTM avi	NTM fort	RD105	RD239
MLPA product present', result supported	3	1	20	4	2	2	45	2	12	5	1	4	1	1	5	10	1	1	7	1	5	79	13	5	6	64	7	2	15	5	70	1	1	3	13	6	2	1	4	2	2	11	5
MLPA product absent', result supported	54	56	37	53	55	55	12	55	16	23	17	16	18	17	14	1	6	5	3	3	1	9	43	77	81	24	81	64	73	77	10	21	16	19	75	48	55	56	53	55	55	45	52
MLPA product present', result not supported	0	0	0	0	0	0	0	0	1	3	0	0	0	0	2	74	0	0	0	0	1	0	0	5	1	0	0	0	0	5	3	0	1	0	0	0	0	0	0	0	0	0	0
MLPA product absent', result not supported	0	0	0	0	0	0	0	0	59	57	70	68	69	70	67	2	81	82	78	84	81	0	0	1	0	0	0	6	0	1	2	0	4	0	0	0	0	0	0	0	0	0	0
conflicting result	0	0	0	0	0	0	0	0	0	0	0	0	0	0	0	1	0	0	0	0	0	0	1	0	0	0	0	16	0	0	3	0	0	0	0	3	0	0	0	0	0	1	0
not done	31	31	31	31	31	31	31	31	0	0	0	0	0	0	0	0	0	0	0	0	0	0	31	0	0	0	0	0	0	0	0	66	66	66	0	31	31	31	31	31	31	31	31
Total strains	88	88	88	88	88	88	88	88	88	88	88	88	88	88	88	88	88	88	88	88	88	88	88	88	88	88	88	88	88	88	88	88	88	88	88	88	88	88	88	88	88	88	88
